# Supplementary material for: In the context of the triple burden of malnutrition: A systematic review of gene-diet interactions and nutritional status
Source: Crit Rev Food Sci Nutr. 2022 Oct 12;64(11):3235–63. doi: 10.1080/10408398.2022.2131727 (PMC11000749; doi:10.1080/10408398.2022.2131727)
Supplement: Supplemental Material [file BFSN_A_2131727_SM9779.zip]

Archive with 3 entries (2 files):
- Supp/
- Supp/Revised Supplementary Table 3[AU].docx
- Supp/Tan_Supplementary_270922.pdf
